# Supplementary material for: Malassezia Folliculitis: An Underdiagnosed Mimicker of Acneiform Eruptions
Source: J Fungi (Basel). 2025 Sep 10;11(9):662. doi: 10.3390/jof11090662 (PMC12471122; doi:10.3390/jof11090662)
Supplement: Supplementary file 1 [file jof-11-00662-s001.zip]

Archive with 1 entries (1 files):
- jof-3813145-supplementary.pdf
